# Supplementary material for: Effects of human umbilical cord mesenchymal stem cell-derived exosomes in the rat osteoarthritis models
Source: Stem Cells Transl Med. 2024 Jun 24;13(8):803–11. doi: 10.1093/stcltm/szae031 (PMC11328936; doi:10.1093/stcltm/szae031)
Supplement: szae031_suppl_Supplementary_Tables_1 [file szae031_suppl_supplementary_tables_1.xlsx]

## Sheet: Sheet1
qRT-PCR primers
GAPDH	Primer GAPDH Forward	TGTTCGTCATGGGTGTGAAC
	Primer GAPDH Reverse	ACTGTGGTCATGAGTCCTTC
MMP-13	Primer MMP13 Forward	ACAAGGGATCCAGTCTCTCT
	Primer MMP13 Reverse	GGCGCCAGAAGAATCTGTCTT
ADAMTS5	Primer ADAMTS5 Forward	TGGTCCAAATGCACTTCAGC
	Primer ADAMTS5 Reverse	CGAATGTCAGGTTGCACTGCT
Colagen II	Primer Colagen II Forward	TTGGTGGAAACTTTGCTGCC
	Primer Colagen II Reverse	TGCCTTGAAATCCTTGAGGC
